# Supplementary material for: Novel Salinomycin-Based Paramagnetic Complexes—First Evaluation of Their Potential Theranostic Properties
Source: Pharmaceutics. 2022 Oct 28;14(11):2319. doi: 10.3390/pharmaceutics14112319 (PMC9692412; doi:10.3390/pharmaceutics14112319)
Supplement: Supplementary file 1 [file pharmaceutics-14-02319-s001.zip]

Archive with 1 entries (1 files):
- pharmaceutics-1974263-supplementary.pdf
